# Supplementary material for: Design, Synthesis and Antitumor Activity of Novel Selenium-Containing Tepotinib Derivatives as Dual Inhibitors of c-Met and TrxR
Source: Molecules. 2023 Jan 30;28(3):1304. doi: 10.3390/molecules28031304 (PMC9921947; doi:10.3390/molecules28031304)
Supplement: Supplementary file 1 [file molecules-28-01304-s001.zip]

Archive with 1 entries (1 files):
- molecules-2144476-supplementary.pdf
